# Supplementary material for: Predatory Functional Morphology in Raptors: Interdigital Variation in Talon Size Is Related to Prey Restraint and Immobilisation Technique
Source: PLoS One. 2009 Nov 25;4(11):e7999. doi: 10.1371/journal.pone.0007999 (PMC2776979; doi:10.1371/journal.pone.0007999)
Supplement: Table S1 — Table of all measurements taken, ratios calculated from measurements and used for statistical analysis and comparison. (0.24 MB XLS) [file pone.0007999.s001.xls]

## Sheet: Sheet1
Supporting Information S1: measurements and ratios
			Measurements taken										Calculated variables
Specimen		Digit	Outer			Inner			Other				Outer, ratio to D-III					Inner, ratio to D-III					ALo ratio	Toe ratio	Outer, ratio to D-IV			Inner, ratio to D-IV			ALo ratio	Toe ratio	ALo / Toe	ALo /
			Ao	Hmo	Oo	Ai	Hmi	Oi	Hp	Toe	MT		Ao	Hmo	Oo	radius	ALo	Ai	Hmi	Oi	radius	ALi	to D-III	to D-III	Ao	Hmo	Oo	Ai	Hmi	Oi	to D-IV	to D-IV		D-III Toe
Pandion haliaetus	Male	1	2.94235	0.4722	156.7	2.08429	0.40396	142.4	0.73419	2.16	4.27	DF	1.09906	1.06086	0.923394	1.50212	4.10819	1.05708	1.04068	0.87847	1.10088	2.73606	1.03203	0.567227	1.01841	0.98373	0.917985	0.958876	0.944759	0.892231	0.951404	0.81203	1.90194	1.07883
Osprey	Immature	2	2.64867	0.44167	166.9	1.9773	0.39485	159.4	0.67832	2.015		DF	0.989366	0.992272	0.9835	1.33304	3.88307	1.00282	1.01721	0.983344	1.00484	2.79553	0.97548	0.529149	0.916758	0.920127	0.977739	0.909656	0.923453	0.998747	0.899269	0.757519	1.92708	1.01971
MOR OST-1268	1200 g	3	2.67714	0.44511	169.7	1.97174	0.38817	162.1	0.6722	3.808		DF	1	1	1	1.344	3.98068	1	1	1	0.998021	2.82358	1	1	0.926612	0.927293	0.994142	0.907098	0.90783	1.01566	0.921873	1.43158	1.04535	1.04535
		4	2.88917	0.48001	170.7	2.17368	0.42758	159.6	0.7121	2.66		DF	1.0792	1.07841	1.00589	1.44936	4.31803	1.10242	1.10153	0.984577	1.10429	3.07606	1.08475	0.698529	1	1	1	1	1	1	1	1	1.62332	1.13394
Accipiter gentilis	Female	1	3.19675	0.43375	145.2	2.46892	0.38439	132.4	0.68599	2.253	7.276	DF	1.51526	1.17525	1.13704	1.67502	4.24487	1.64118	1.15836	1.34964	1.3492	3.11774	1.62073	0.573867	1.82042	1.35437	1.11521	1.96579	1.42907	1.24086	1.92974	0.731494	1.8841	1.08122
Goshawk	Immature	2	3.10251	0.45485	145.2	2.28258	0.37212	127.8	0.68011	2.391		DF	1.47059	1.23242	1.13704	1.62564	4.11974	1.51731	1.12138	1.30275	1.27089	2.83475	1.57295	0.609017	1.76675	1.42025	1.11521	1.81743	1.38345	1.19775	1.87285	0.776299	1.72302	1.04935
MOR OST-1271	1030 g	3	2.1097	0.36907	127.7	1.50436	0.33184	98.1	0.57642	3.926		DF	1	1	1	1.17513	2.61912	1	1	1	0.995893	1.70514	1	1	1.20139	1.15241	0.980799	1.1978	1.2337	0.9194	1.19066	1.27468	0.667121	0.667121
		4	1.75605	0.32026	130.2	1.25594	0.26898	106.7	0.48534	3.08		DF	0.83237	0.867749	1.01958	0.968007	2.19972	0.834867	0.810571	1.08767	0.782715	1.45762	0.839869	0.784513	1	1	1	1	1	1	1	1	0.714194	0.560295
Accipiter gentilis	Adult	1	2.74779	0.38656	138.3	2.10622	0.36109	121.2	0.58714	1.851	6.785	JS	1.68051	1.26405	1.30349	1.47017	3.54868	1.60405	1.33219	1.55186	1.20878	2.55699	1.84147	0.48621	1.87861	1.46214	1.03907	1.97406	1.54928	1.20238	1.91627	0.687082	1.91717	0.932146
Goshawk	Female	2	2.70486	0.39666	131.8	2.20805	0.37476	119.8	0.54423	2.079		JS	1.62619	1.29708	1.24222	1.48157	3.40813	1.68161	1.38262	1.53393	1.27611	2.66822	1.76854	0.546099	1.84926	1.50034	0.990233	2.0695	1.60793	1.18849	1.84037	0.771715	1.63931	0.895226
MOR OST-1276	840 g	3	1.66331	0.30581	106.1	1.31306	0.27105	78.1	0.42074	3.807		JS	1	1	1	1.04066	1.92709	1	1	1	1.04211	1.42051	1	1	1.13717	1.15671	0.797145	1.23067	1.16296	0.774802	1.04062	1.41314	0.506196	0.506196
		4	1.46267	0.26438	133.1	1.06695	0.23307	100.8	0.41347	2.694		JS	0.879373	0.864524	1.25448	0.797176	1.85187	0.812568	0.859878	1.29065	0.692363	1.21807	0.960965	0.707644	1	1	1	1	1	1	1	1	0.687404	0.486437
Accipiter cooperii	-	1	2.30708	0.3503	134.2	1.84881	0.30197	115.8	0.47677	1.58	6.056	JS	1.42506	1.26572	1.15094	1.25223	2.93302	1.36735	1.23112	1.2385	1.09123	2.20548	1.51486	0.436947	1.72493	1.44543	1.25891	1.87108	1.50526	1.47893	1.89005	0.644372	1.85634	0.811124
Cooper's hawk	-	2	2.25352	0.34288	132	1.73812	0.3042	112.3	0.49891	1.91		JS	1.39197	1.23891	1.13208	1.23339	2.84153	1.28549	1.24022	1.20107	1.04643	2.05101	1.4676	0.528208	1.68489	1.41481	1.23827	1.75905	1.51638	1.43423	1.83109	0.778956	1.48771	0.785822
MOR OST-1280	420 g	3	1.61894	0.27676	116.6	1.35211	0.24528	93.5	0.33244	3.616		JS	1	1	1	0.95141	1.93617	1	1	1	0.928174	1.51467	1	1	1.21043	1.14198	1.09381	1.36839	1.22267	1.19413	1.24767	1.47471	0.535445	0.535445
		4	1.33749	0.24235	106.6	0.9881	0.20061	78.3	0.33928	2.452		JS	0.826152	0.875668	0.914237	0.83408	1.55182	0.730784	0.817882	0.837433	0.782526	1.06939	0.801491	0.678097	1	1	1	1	1	1	1	1	0.632881	0.429155
Accipiter striatus	-	1	1.50015	0.19615	122	1.15119	0.17634	110.3	0.33106	1.278	5.145	DF	1.43633	1.25729	1.07018	0.857601	1.82609	1.37673	1.31225	1.20153	0.701388	1.35024	1.47395	0.365247	1.58855	1.41196	1.07584	1.76503	1.59295	1.26491	1.63319	0.537201	1.42887	0.52189
Sharp shinned hawk	-	2	1.47849	0.19775	117.9	1.10413	0.18415	107.5	0.36831	1.573		DF	1.4156	1.26755	1.03421	0.862881	1.77559	1.32045	1.37037	1.17102	0.684567	1.2844	1.43318	0.449557	1.56562	1.42348	1.03968	1.69288	1.6635	1.2328	1.58802	0.661202	1.12879	0.507456
MOR OST-1272	-	3	1.04443	0.15601	114	0.83618	0.13438	91.8	0.2168	3.499		DF	1	1	1	0.62267	1.23891	1	1	1	0.582196	0.932801	1	1	1.10598	1.12302	1.00529	1.28205	1.21391	1.05275	1.10803	1.47079	0.354076	0.354076
		4	0.94435	0.13892	113.4	0.65222	0.1107	87.2	0.21801	2.379		DF	0.904177	0.890456	0.994737	0.564933	1.11812	0.78	0.823783	0.949891	0.472884	0.719695	0.9025	0.679909	1	1	1	1	1	1	1	1	0.469995	0.319553
Accipiter striatus	-	1	1.56187	0.24024	135.9	1.21116	0.21271	116.4	0.35096	1.208	5.138	DF	1.39721	1.54257	1.10668	0.842563	1.99848	1.43275	1.63447	1.08989	0.712537	1.44756	1.46472	0.356763	1.64624	1.76517	1.11302	1.67059	1.76993	1.08887	1.72987	0.553621	1.65437	0.590218
Sharp shinned hawk	Female	2	1.50821	0.2366	127.5	1.15225	0.19412	113.8	0.36187	1.433		DF	1.34921	1.5192	1.03827	0.840816	1.87106	1.36306	1.49162	1.06554	0.687731	1.36596	1.37134	0.423213	1.58968	1.73843	1.04423	1.58933	1.61524	1.06455	1.61958	0.656737	1.3057	0.552588
MOR OST-1278	150 g	3	1.11785	0.15574	122.8	0.84534	0.13014	106.8	0.22044	3.386		DF	1	1	1	0.636601	1.3644	1	1	1	0.526483	0.981371	1	1	1.17823	1.14431	1.00573	1.166	1.08288	0.999065	1.18102	1.55179	0.402955	0.402955
		4	0.94875	0.1361	122.1	0.72499	0.12018	106.9	0.22841	2.182		DF	0.848727	0.873892	0.9943	0.542117	1.15528	0.857631	0.923467	1.00094	0.451236	0.841897	0.846725	0.644418	1	1	1	1	1	1	1	1	0.529457	0.341192
Harpia harpyja	-	1*	6.70956	0.98681	114.8	4.65614	0.76683	92.7	2.12217	4.80158	13.7864	DF	1.93614	1.55914	1.12439	3.98216	7.97881	2.07955	1.61509	1.13742	3.21748	5.20562	2.00963	0.567161	2.45953	1.88776	1.06494	2.69121	1.99316	0.957645	2.5121	0.826013	1.6617	0.942454
Harpy eagle	-	2*	5.11599	0.96097	108.9	3.43358	0.73228	96.7	1.91683	5.57182		DF	1.47629	1.51831	1.0666	3.14401	5.97571	1.53353	1.54232	1.1865	2.29757	3.87769	1.50511	0.658142	1.87538	1.83833	1.0102	1.98458	1.90336	0.998967	1.88143	0.958517	1.07249	0.705849
AMNH-1383	-	3*	3.46544	0.63292	102.1	2.23901	0.47479	81.5	1.23937	8.46599		DF	1	1	1	2.22802	3.97029	1	1	1	1.71503	2.43954	1	1	1.27033	1.21077	0.947124	1.29413	1.23409	0.841942	1.25003	1.4564	0.468969	0.468969
		4*	2.72798	0.52274	107.8	1.73013	0.38473	96.8	0.99354	5.81296		DF	0.787196	0.825918	1.05583	1.68813	3.17615	0.772721	0.810316	1.18773	1.15682	1.95442	0.79998	0.686625	1	1	1	1	1	1	1	1	0.546392	0.375166
Haliaeetus leucocephalus	-	1	3.68444	0.68843	158.9	2.74944	0.6102	139	0.88878	3.043	9.465		1.03185	1.14507	1.17269	1.8739	5.19693	0.986973	1.08278	1.18197	1.46766	3.56056	1.1392	0.479364	1.31997	1.29183	1.14234	1.29714	1.21443	1.20451	1.43712	0.714487	1.70783	0.818672
Bald eagle	-	2	3.79069	0.73118	157.2	2.82262	0.61601	142.8	0.9714	3.886			1.06161	1.21618	1.16015	1.93349	5.30484	1.01324	1.09309	1.21429	1.48909	3.7113	1.16286	0.612161	1.35803	1.37205	1.13012	1.33167	1.22599	1.23744	1.46696	0.912421	1.36511	0.83567
MSU ECO-4685	-	3	3.57071	0.60121	135.5	2.78573	0.56355	117.6	0.84647	6.348			1	1	1	1.92899	4.5619	1	1	1	1.62839	3.34228	1	1	1.27922	1.12816	0.974119	1.31427	1.12158	1.01906	1.26151	1.49049	0.718636	0.718636
	Left	4	2.79131	0.53291	139.1	2.11961	0.50246	115.4	0.70463	4.259			0.781724	0.886396	1.02657	1.48953	3.61621	0.760881	0.891598	0.981293	1.25382	2.52533	0.792698	0.67092	1	1	1	1	1	1	1	1	0.849074	0.569661
Haliaeetus leucocephalus	-	1	4.09007	0.74579	159.3	3.12482	0.64234	139.2	0.99535	3.38	9.513		1.18232	1.26221	1.18615	2.07886	5.77988	1.13769	1.15906	1.2286	1.66696	4.04987	1.31373	0.55702	1.50014	1.43695	1.12025	1.50949	1.41519	1.15807	1.61623	0.788062	1.71002	0.952518
Bald eagle	-	2	3.56554	0.69581	144.8	2.79078	0.62334	121.3	0.83311	4.258			1.0307	1.17762	1.07818	1.87032	4.72674	1.01607	1.12478	1.07061	1.60088	3.38919	1.07436	0.701714	1.30776	1.34065	1.01828	1.34813	1.37333	1.00915	1.32174	0.992772	1.11008	0.778961
MSU ECO-4685	-	3	3.45935	0.59086	134.3	2.74663	0.55419	113.3	0.71861	6.068			1	1	1	1.87697	4.39958	1	1	1	1.64404	3.25103	1	1	1.26881	1.13844	0.944444	1.3268	1.22098	0.942596	1.23026	1.41478	0.725046	0.725046
	Right	4	2.72645	0.51901	142.2	2.07011	0.45389	120.2	0.64919	4.289			0.788139	0.878398	1.05882	1.44091	3.57614	0.753691	0.819015	1.0609	1.19398	2.50483	0.812837	0.706823	1	1	1	1	1	1	1	1	0.833793	0.589344
Aquila chrysaetos	-	1	5.32414	0.8006	138	4.08626	0.7386	121.5	1.13583	4.48206		DF	1.555	1.45373	1.07728	2.85146	6.8679	1.57844	1.43284	1.11264	2.34171	4.96577	1.61344	0.715927	1.93292	1.53944	1.05747	2.12791	1.5743	1.24872	1.98832	1.13728	1.53231	1.09702
Golden eagle	-	2	4.59371	0.72473	134.1	3.55227	0.66922	121.5	1.11985	4.04622		DF	1.34166	1.31597	1.04684	2.49429	5.83785	1.37217	1.29825	1.11264	2.03569	4.31684	1.37145	0.646309	1.66774	1.39355	1.02759	1.84983	1.42642	1.24872	1.69011	1.02669	1.44279	0.932489
MSU ECO-4666	-	3	3.42389	0.55072	128.1	2.5888	0.51548	109.2	0.81078	6.2605		DF	1	1	1	1.9039	4.25668	1	1	1	1.58797	3.02651	1	1	1.24304	1.05895	0.981609	1.34811	1.09873	1.1223	1.23235	1.58855	0.679927	0.679927
	Left	4	2.75445	0.52006	130.5	1.92032	0.46916	97.3	0.81293	3.94102		DF	0.80448	0.944327	1.01874	1.51653	3.45413	0.74178	0.910142	0.891026	1.27904	2.17207	0.81146	0.629506	1	1	1	1	1	1	1	1	0.876455	0.551734
Aquila chrysaetos	-	1*	4.78092	0.6889	104.9	3.20076	0.57491	89.2	1.43139	4.25941	10.1124	DF	1.64665	1.32331	1.10771	3.01513	5.52025	1.68793	1.40027	1.09314	2.27925	3.54841	1.69215	0.669823	2.04029	1.51058	1.00865	2.44896	1.64575	1.13054	2.04546	0.998156	1.29601	0.868099
Golden eagle	-	2*	4.03734	0.66759	105.6	2.71739	0.53595	87.3	1.37202	4.52326		DF	1.39055	1.28237	1.1151	2.53433	4.67094	1.43303	1.30538	1.06985	1.96841	2.99921	1.4318	0.711315	1.72297	1.46385	1.01538	2.07912	1.53422	1.10646	1.73076	1.05999	1.03265	0.734539
AMNH-GE-50	-	3*	2.90342	0.52059	94.7	1.89626	0.41057	81.6	1.06934	6.35901		DF	1	1	1	1.97376	3.26228	1	1	1	1.45103	2.06653	1	1	1.23906	1.14152	0.910577	1.45086	1.17531	1.03422	1.2088	1.49018	0.513017	0.513017
		4*	2.34325	0.45605	104	1.30699	0.34933	78.9	0.94667	4.26728		DF	0.807065	0.876025	1.0982	1.48681	2.69878	0.689246	0.850842	0.966912	1.02847	1.41627	0.827268	0.67106	1	1	1	1	1	1	1	1	0.632435	0.424402
Buteo jamaicensis	-	1	3.14426	0.43882	140.7	2.53873	0.41641	119.7	0.57857	1.756	7.897	JS	1.30566	1.22384	1.34512	1.66935	4.09938	1.33268	1.3036	1.3951	1.46796	3.0668	1.47553	0.461134	1.65425	1.25946	1.17839	1.7657	1.42513	1.214	1.78714	0.618092	2.3345	1.07652
Red-tailed hawk	-	2	2.93011	0.47538	123.3	2.37435	0.44986	105.3	0.66327	2.476		JS	1.21673	1.3258	1.17878	1.66472	3.58245	1.24639	1.40832	1.22727	1.49341	2.74463	1.28947	0.65021	1.54158	1.36439	1.03266	1.65138	1.53961	1.06795	1.56178	0.871524	1.44687	0.94077
MOR OST-1275	-	3	2.40818	0.35856	104.6	1.90498	0.31943	85.8	0.56248	3.808		JS	1	1	1	1.52181	2.77823	1	1	1	1.39924	2.09535	1	1	1.26698	1.0291	0.876047	1.32493	1.09323	0.870183	1.21118	1.34037	0.729578	0.729578
		4	1.90072	0.34842	119.4	1.4378	0.29219	98.6	0.50318	2.841		JS	0.789277	0.97172	1.14149	1.10072	2.29382	0.754759	0.914723	1.14918	0.948249	1.63184	0.825641	0.746061	1	1	1	1	1	1	1	1	0.8074	0.60237
Buteo lagopus	-	1	2.91576	0.43756	142.2	2.35109	0.41172	121.6	0.54179	1.478	6.426	LF	1.36872	1.16205	1.23437	1.54096	3.82445	1.41721	1.2176	1.38497	1.34668	2.85808	1.5078	0.517326	1.56273	1.27658	1.10233	1.64836	1.38087	1.12488	1.64343	0.840728	2.58758	1.33862
Rough-legged hawk	Female	2	2.81662	0.40971	134.9	2.25415	0.38024	117	0.56376	1.794		LF	1.32218	1.08809	1.17101	1.5249	3.59029	1.35877	1.1245	1.33257	1.32186	2.69929	1.41548	0.627931	1.5096	1.19533	1.04574	1.5804	1.27529	1.08233	1.54281	1.02048	2.00128	1.25666
MOR OST-1274	830 g	3	2.13028	0.37654	115.2	1.65896	0.33814	87.8	0.53281	2.857		LF	1	1	1	1.26152	2.53644	1	1	1	1.19625	1.83313	1	1	1.14175	1.09855	0.893023	1.16311	1.13409	0.812211	1.08996	1.62514	0.8878	0.8878
		4	1.86581	0.34276	129	1.42632	0.29816	108.1	0.46807	1.758		LF	0.875852	0.910288	1.11979	1.03359	2.32711	0.859768	0.881765	1.23121	0.880956	1.6621	0.917468	0.615331	1	1	1	1	1	1	1	1	1.32372	0.814528
Buteo regalis	Fledgling	1	2.80681	0.44663	118.2	2.15207	0.40476	105.3	0.62675	1.921	8.017	JS	1.32457	1.17823	1.15882	1.63555	3.3741	1.33428	1.24972	1.25357	1.3536	2.48769	1.39019	0.508739	1.64469	1.34515	1.09141	1.70714	1.38892	1.07559	1.69564	0.684848	1.75643	0.893564
Ferruginous hawk	Male	2	2.79521	0.46803	113.7	2.0534	0.40553	97.3	0.69272	2.539		JS	1.31909	1.23468	1.11471	1.6693	3.31262	1.2731	1.2521	1.15833	1.36768	2.3226	1.36486	0.672405	1.63789	1.4096	1.04986	1.62887	1.39157	0.993871	1.66475	0.905169	1.30469	0.877282
MOR OST-1277	850 g	3	2.11904	0.37907	102	1.61291	0.32388	84	0.55741	3.776		JS	1	1	1	1.36335	2.42708	1	1	1	1.20523	1.76696	1	1	1.24168	1.14167	0.941828	1.27945	1.11139	0.858018	1.21972	1.34617	0.642765	0.642765
		4	1.70659	0.33203	108.3	1.26063	0.29142	97.9	0.53733	2.805		JS	0.80536	0.875907	1.06176	1.05273	1.98986	0.781587	0.899778	1.16548	0.83581	1.42813	0.81986	0.74285	1	1	1	1	1	1	1	1	0.709399	0.526977
Buteo swainsoni	-	1	2.4517	0.34569	130	1.83188	0.29529	118	0.60235	1.52	6.027	DF	1.26742	1.06069	1.19266	1.35258	3.0689	1.2375	1.00881	1.32139	1.06857	2.2007	1.35784	0.473815	1.65405	1.28912	1.13736	1.64908	1.30256	1.13462	1.7438	0.661157	2.01901	0.956639
Swainson's hawk	Male	2	2.35739	0.36274	122.2	1.75293	0.29873	106.4	0.64105	1.963		DF	1.21867	1.11301	1.1211	1.34637	2.87152	1.18416	1.02057	1.19149	1.09458	2.03267	1.27051	0.611908	1.59042	1.3527	1.06912	1.57801	1.31773	1.02308	1.63165	0.853849	1.46282	0.895111
MOR OST-1273	-	3	1.9344	0.32591	109	1.48031	0.29271	89.3	0.4893	3.208		DF	1	1	1	1.18804	2.26013	1	1	1	1.05319	1.64148	1	1	1.30505	1.21536	0.953631	1.33259	1.29118	0.858654	1.28425	1.39539	0.70453	0.70453
		4	1.48224	0.26816	114.3	1.11085	0.2267	104	0.41962	2.299		DF	0.766253	0.822804	1.04862	0.882187	1.75989	0.750417	0.774487	1.16461	0.704844	1.27939	0.778664	0.716646	1	1	1	1	1	1	1	1	0.765501	0.548593
Buteo platypterus	-	1	2.05355	0.41591	130.3	1.49431	0.37775	110	0.55564	1.542	5.722	LF	1.20259	1.29591	1.08313	1.13154	2.57332	1.15302	1.23674	1.16897	0.912108	1.75112	1.24503	0.577096	1.54652	1.36194	1.12134	1.55466	1.34049	1.2318	1.6225	0.682301	1.66882	0.963067
Broad winged hawk	-	2	1.94795	0.32173	124.2	1.5103	0.29697	104.7	0.44146	1.804		LF	1.14075	1.00246	1.03242	1.10207	2.38896	1.16535	0.97227	1.11265	0.953765	1.74287	1.15583	0.67515	1.467	1.05354	1.06885	1.5713	1.05383	1.17245	1.50626	0.79823	1.32426	0.894073
MOR OST-1279	360 g	3	1.7076	0.32094	120.3	1.296	0.30544	94.1	0.42925	2.672		LF	1	1	1	0.984399	2.06687	1	1	1	0.885308	1.45399	1	1	1.28599	1.05095	1.03528	1.34834	1.08389	1.05375	1.30318	1.1823	0.773531	0.773531
		4	1.32785	0.30538	116.2	0.96118	0.2818	89.3	0.39639	2.26		LF	0.777612	0.951517	0.965919	0.782034	1.58602	0.741651	0.922603	0.94899	0.683847	1.06583	0.767353	0.845808	1	1	1	1	1	1	1	1	0.70178	0.593571
Circus cyaneus	-	1	1.63095	0.22627	116.1	1.33788	0.21744	101.2	0.34875	1.248	7.746		1.14813	1.06882	1.045	0.961067	1.94744	1.19393	1.10488	1.03901	0.86568	1.52903	1.16602	0.442867	1.37624	1.12416	1.01575	1.53376	1.33727	0.974013	1.38404	0.616296	1.56045	0.69107
Northern harrier	-	2	1.73262	0.25905	126	1.33152	0.23409	113.6	0.39599	1.565			1.2197	1.22367	1.13411	0.972282	2.13816	1.18825	1.18948	1.16632	0.795636	1.5775	1.28021	0.555358	1.46203	1.28701	1.10236	1.52646	1.43967	1.09336	1.51959	0.77284	1.36624	0.758751
MSU ECO-4732	-	3	1.42053	0.2117	111.1	1.12057	0.1968	97.4	0.32191	2.818			1	1	1	0.861324	1.67016	1	1	1	0.74579	1.26781	1	1	1.19868	1.05177	0.972003	1.28463	1.21033	0.93744	1.18698	1.3916	0.592675	0.592675
	Left	4	1.18508	0.20128	114.3	0.87229	0.1626	103.9	0.30367	2.025			0.834252	0.950779	1.0288	0.705326	1.40706	0.778434	0.82622	1.06674	0.553854	1.00436	0.842472	0.718595	1	1	1	1	1	1	1	1	0.694846	0.499313
Circus cyaneus	-	1	1.77523	0.26612	116.6	1.37709	0.23673	101.7	0.39584	1.281	7.591		1.25161	1.39688	1.05616	1.04326	2.12309	1.22549	1.36917	1.01396	0.887877	1.57598	1.27581	0.45281	1.42122	1.25998	0.936546	1.48186	1.35437	0.878997	1.3845	0.589236	1.65737	0.750472
Northern harrier	-	2	1.70692	0.2475	125.2	1.31191	0.22352	115.4	0.39447	1.69			1.20345	1.29914	1.13406	0.961303	2.10059	1.16748	1.29277	1.15055	0.776038	1.56303	1.2623	0.597384	1.36653	1.17182	1.00562	1.41172	1.27879	0.997407	1.36984	0.777369	1.24296	0.742522
MSU ECO-4732	-	3	1.41836	0.19051	110.4	1.12371	0.1729	100.3	0.31223	2.829			1	1	1	0.863643	1.66411	1	1	1	0.731844	1.28114	1	1	1.13551	0.901993	0.886747	1.2092	0.989187	0.866897	1.08519	1.30129	0.588231	0.588231
	Right	4	1.24909	0.21121	124.5	0.9293	0.17479	115.7	0.32943	2.174			0.880658	1.10866	1.12772	0.70571	1.53346	0.826993	1.01093	1.15354	0.548805	1.10823	0.921494	0.768469	1	1	1	1	1	1	1	1	0.705365	0.542051
Falco columbarius	-	1	1.17527	0.20276	135.7	0.83356	0.16573	113.3	0.3402	1.161	3.1	DF	1.01385	1.17141	1.06515	0.634458	1.50266	0.930178	1.06503	1.04617	0.498942	0.986636	1.04525	0.425743	1.17712	1.00841	0.945645	1.11116	0.94433	1.03945	1.14138	0.693963	1.29428	0.55103
Merlin	-	2	1.08049	0.18232	125.6	0.80113	0.14823	105	0.27788	1.449		DF	0.932084	1.05332	0.985871	0.607415	1.33154	0.893989	0.952574	0.969529	0.504901	0.92528	0.926219	0.531353	1.08219	0.906749	0.875261	1.06793	0.844615	0.963303	1.0114	0.866109	0.918934	0.488278
MOR OST-1267	160 g	3	1.15922	0.17309	127.4	0.89613	0.15561	108.3	0.26093	2.727		DF	1	1	1	0.646535	1.4376	1	1	1	0.552789	1.04488	1	1	1.16104	0.860844	0.887805	1.19457	0.886667	0.993578	1.09196	1.63001	0.527174	0.527174
		4	0.99843	0.20107	143.5	0.75017	0.1755	109	0.24618	1.673		DF	0.861295	1.16165	1.12637	0.525656	1.31653	0.837122	1.12782	1.00646	0.460727	0.876491	0.915782	0.613495	1	1	1	1	1	1	1	1	0.786928	0.482776
Falco sparverius	-	1	1.00609	0.18663	116	0.72238	0.15123	113.6	0.28478	0.964	3.098	DF	1.06414	1.36916	1.14625	0.59318	1.20094	0.953297	1.24101	1.23478	0.431651	0.855831	1.11144	0.477228	1.21598	1.34112	1.01399	1.16086	1.31367	1.14516	1.22211	0.659371	1.24579	0.594525
Kestrel	-	2	0.99794	0.18656	111.7	0.74175	0.14802	100.3	0.27506	1.279		DF	1.05552	1.36865	1.10375	0.602933	1.17544	0.978859	1.21467	1.09022	0.483083	0.845669	1.08784	0.633168	1.20613	1.34062	0.976399	1.19199	1.28579	1.01109	1.19616	0.874829	0.919029	0.5819
MOR OST-1266	-	3	0.94545	0.13631	101.2	0.75777	0.12186	92	0.22541	2.02		DF	1	1	1	0.611757	1.08053	1	1	1	0.526712	0.845743	1	1	1.14269	0.97952	0.884615	1.21773	1.05855	0.927419	1.09958	1.38167	0.534916	0.534916
		4	0.82739	0.13916	114.4	0.62228	0.11512	99.2	0.19697	1.462		DF	0.875128	1.02091	1.13043	0.492162	0.982679	0.821199	0.944691	1.07826	0.408568	0.707381	0.909442	0.723762	1	1	1	1	1	1	1	1	0.672147	0.486475
Falco peregrinus	Adult	1	2.01635	0.42146	150.8	1.43482	0.35	125	0.60919	1.831	3.988	DF	1.10657	1.33899	1.10964	1.04182	2.74201	1.06429	1.2988	1.11807	0.808795	1.76452	1.17606	0.419858	1.25494	1.28263	1.07407	1.24139	1.26222	1.08696	1.31053	0.597975	1.49755	0.628758
Peregrine falcon	Male	2	1.83938	0.34191	135.8	1.30435	0.27321	110.5	0.53717	2.458		DF	1.00945	1.08626	0.999264	0.992619	2.35266	0.967511	1.01384	0.988372	0.793741	1.5308	1.00906	0.563632	1.1448	1.04054	0.967236	1.12851	0.985286	0.96087	1.12444	0.802743	0.957145	0.539478
MOR OST-1265	580 g	3	1.82216	0.31476	135.9	1.34815	0.26948	111.8	0.45708	4.361		DF	1	1	1	0.982978	2.33153	1	1	1	0.814041	1.58842	1	1	1.13408	0.957911	0.967949	1.1664	0.971835	0.972174	1.11434	1.42423	0.534632	0.534632
		4	1.60673	0.32859	140.4	1.15582	0.27729	115	0.45073	3.062		DF	0.881772	1.04394	1.03311	0.853844	2.09229	0.857338	1.02898	1.02862	0.685222	1.37533	0.897392	0.702133	1	1	1	1	1	1	1	1	0.68331	0.479774
Falco mexicanus	-	1	2.39249	0.46224	124.2	1.66501	0.39023	98.3	0.65831	2.027	5.059	DF	1.20957	1.37351	1.14681	1.35358	2.93415	1.11234	1.29391	1.19296	1.10058	1.88822	1.27224	0.405968	1.36085	1.46673	1.11892	1.34686	1.42743	1.11959	1.41993	0.608526	1.44753	0.587652
Prairie falcon	Female	2	2.03638	0.37202	116.2	1.45037	0.3146	96.4	0.60524	2.943		DF	1.02953	1.10543	1.07295	1.19932	2.43231	0.968948	1.04314	1.1699	0.972781	1.6367	1.05464	0.589425	1.1583	1.18045	1.04685	1.17323	1.15078	1.09795	1.17707	0.883518	0.826473	0.487144
MOR OST-1270	930 g	3	1.97797	0.33654	108.3	1.49685	0.30159	82.4	0.48295	4.993		DF	1	1	1	1.22014	2.30629	1	1	1	1.13623	1.63408	1	1	1.12507	1.06787	0.975676	1.21083	1.10319	0.938497	1.11609	1.49895	0.461905	0.461905
		4	1.75808	0.31515	111	1.23622	0.27338	87.8	0.47823	3.331		DF	0.88883	0.936441	1.02493	1.06663	2.0664	0.825881	0.906462	1.06553	0.891417	1.36601	0.895986	0.667134	1	1	1	1	1	1	1	1	0.620355	0.41386
Cathartes aura	-	1	1.28619	0.39895	100.5	0.7782	0.34712	64.3	0.55797	1.767	5.545	DF	0.603876	0.964836	0.981445	0.836446	1.46717	0.526519	0.901353	0.870095	0.731202	0.820589	0.600763	0.300612	0.82332	1.22792	0.795095	0.701701	1.2062	0.592627	0.759977	0.469822	0.830319	0.249604
Turkey vulture	-	2	2.041	0.48734	125.7	1.37566	0.46278	84.2	0.64963	2.868		DF	0.958265	1.1786	1.22754	1.14687	2.51609	0.930751	1.20168	1.13938	1.02596	1.50772	1.03026	0.487921	1.30649	1.49997	0.994462	1.24043	1.6081	0.776037	1.3033	0.762563	0.877297	0.428052
MOR OST-1269	-	3	2.12989	0.41349	102.4	1.47801	0.38511	73.9	0.62834	5.878		DF	1	1	1	1.36647	2.44219	1	1	1	1.22938	1.58566	1	1	1.36339	1.27267	0.810127	1.33272	1.33821	0.681106	1.26502	1.56288	0.415479	0.415479
		4	1.5622	0.3249	126.4	1.10902	0.28778	108.5	0.45942	3.761		DF	0.733465	0.785751	1.23438	0.875098	1.93055	0.750347	0.747267	1.4682	0.683253	1.29386	0.790501	0.639843	1	1	1	1	1	1	1	1	0.513308	0.328437
Cariama cristata	-	1	1.35915	0.34515	106.8	0.85002	0.3094	93.8	0.5357	0.74454	18.8841	DF	0.898338	0.911504	1.17621	0.846488	1.57786	0.867651	0.997775	1.31006	0.582076	0.952928	0.93714		1.1491	1.10582	1.1195	1.18932	1.25757	1.25401	1.18516	0.254028	2.11924	0.328081
Crested seriema	-	2*	1.48296	0.3663	112.5	1.04702	0.31459	109.6	0.56281	2.46307		DF	0.980171	0.967359	1.23899	0.89177	1.75099	1.06874	1.01451	1.53073	0.640657	1.2255	1.03996		1.25377	1.17359	1.17925	1.46496	1.27867	1.46524	1.3152	0.840369	0.710896	0.364078
AMNH-1392	-	3*	1.51296	0.37866	90.8	0.97968	0.31009	71.6	0.60587	4.80937		DF	1	1	1	1.06243	1.6837	1	1	1	0.837394	1.04645	1		1.27913	1.21319	0.951782	1.37074	1.26037	0.957219	1.26466	1.6409	0.350087	0.350087
		4*	1.1828	0.31212	95.4	0.71471	0.24603	74.8	0.47742	2.93094		DF	0.781779	0.824275	1.05066	0.799588	1.33135	0.729534	0.793415	1.04469	0.588359	0.768106	0.790728		1	1	1	1	1	1	1	1	0.45424	0.276824
Sagittarius serpentarius	-	1*	2.20937	0.4662	105.8	1.57983	0.37563	98.1	0.81143	3.02314	28.8758	DF	0.933244	1.07747	1.13155	1.38504	2.55756	1.0262	1.11991	1.30975	1.04585	1.79068	0.964373		0.895033	1.00487	0.97963	0.837511	0.992417	1.20221	0.889369	0.863545	0.845993	0.468954
Secretary bird	-	2*	2.35007	0.42705	100.2	1.58181	0.34749	86.9	0.75393	2.78074		DF	0.992676	0.986988	1.07166	1.53166	2.67859	1.02749	1.03602	1.16021	1.15004	1.74425	1.01001		0.952031	0.920485	0.927778	0.83856	0.918071	1.06495	0.931459	0.794304	0.963267	0.491148
AMNH-4253	-	3*	2.36741	0.43268	93.5	1.53949	0.33541	74.9	0.75604	5.45374		DF	1	1	1	1.62514	2.65204	1	1	1	1.26588	1.65483	1		0.959056	0.932621	0.865741	0.816125	0.886156	0.917892	0.922225	1.55783	0.486279	0.486279
		4	2.46848	0.46394	108	1.88634	0.3785	81.6	0.58175	3.50085		DF	1.04269	1.07225	1.15508	1.5256	2.8757	1.2253	1.12847	1.08945	1.44343	2.05572	1.08433		1	1	1	1	1	1	1	1	0.821428	0.527289
Bubo scandiacus	Adult	1	2.65358	0.55974	151.7	1.71485	0.45477	141.4	0.91358	1.968	4.784	DF	0.791513	1.23152	1.16782	1.36831	3.62281	0.700574	1.0839	1.12759	0.908481	2.24204	0.863603	0.668478	0.974889	1.32133	1.02293	0.881857	1.16971	1.00928	0.989342	1.02553	1.84086	1.23058
Snowy owl	Female	2	3.50581	0.51501	133.9	2.49317	0.43684	122.2	0.93096	2.375			1.04572	1.13311	1.03079	1.90499	4.45196	1.01854	1.04116	0.974482	1.42391	3.03691	1.06125	0.806726	1.28799	1.21574	0.9029	1.28211	1.12359	0.872234	1.21577	1.23762	1.87451	1.51221
MOR OST-1289	1440 g	3	3.35254	0.45451	129.9	2.44778	0.41957	125.4	0.78341	2.944		DF	1	1	1	1.85031	4.195	1	1	1	1.3773	3.01441	1	1	1.23168	1.07292	0.875927	1.25876	1.07917	0.895075	1.1456	1.53413	1.42493	1.42493
		4	2.72193	0.42362	148.3	1.94459	0.38879	140.1	0.70931	1.919		DF	0.811901	0.932037	1.14165	1.41475	3.66184	0.79443	0.926639	1.11722	1.03437	2.52924	0.872906	0.651834	1	1	1	1	1	1	1	1	1.9082	1.24383
Strix nebulosa	Adult	1	2.86416	0.48763	104.9	2.25873	0.46541	71.8	0.67271	1.071	4.921	DF	0.911166	1.03121	1.18397	1.80631	3.30708	0.889383	1.08343	1.24221	1.92602	2.41359	0.950337	0.396667	1.07845	1.15162	0.996201	1.09609	1.18163	0.962466	1.07723	0.709272	3.08784	1.22484
Great grey owl	Male	2	3.18052	0.51389	106.6	2.58947	0.47307	77	0.62367	2.704			1.01181	1.08675	1.20316	1.98342	3.6902	1.01961	1.10126	1.33218	2.07985	2.79511	1.06043	1.00148	1.19758	1.21364	1.01235	1.25659	1.20108	1.03217	1.20203	1.79073	1.36472	1.36674
MOR OST-1284	940 g	3	3.1434	0.47287	88.6	2.53966	0.42957	57.8	0.63982	2.7		DF	1	1	1	2.25038	3.4799	1	1	1	2.62751	2.65063	1	1	1.1836	1.11676	0.841406	1.23242	1.09064	0.774799	1.13353	1.78808	1.28885	1.28885
		4	2.6558	0.42343	105.3	2.06071	0.39387	74.6	0.60243	1.51		DF	0.844881	0.895447	1.18849	1.67043	3.06997	0.811412	0.916894	1.29066	1.70029	2.2138	0.882201	0.559259	1	1	1	1	1	1	1	1	2.03309	1.13703
Bubo virginianus	Adult	1	2.67767	0.50282	134.6	1.72493	0.38644	118.9	0.90027	1.696	4.886	DF	0.854806	1.1253	1.13109	1.45125	3.4093	0.74579	0.984385	1.18663	1.00149	2.07828	0.903029	0.440978	1.02074	1.19893	1.08548	0.927636	1.01345	1.09788	1.06045	0.681124	2.0102	0.886453
Great horned owl	Female	2	3.24686	0.51708	116.9	2.2636	0.45385	104.9	0.93987	3.202			1.03651	1.15722	0.982353	1.90502	3.8868	0.978689	1.1561	1.04691	1.42756	2.61365	1.02951	0.832553	1.23772	1.23293	0.942742	1.21732	1.19024	0.968606	1.20897	1.28594	1.21387	1.01061
MOR OST-1288	1440 g	3	3.13249	0.44683	119	2.31289	0.39257	100.2	0.81694	3.846		DF	1	1	1	1.81777	3.77541	1	1	1	1.50743	2.63622	1	1	1.19412	1.06543	0.959677	1.24383	1.02953	0.925208	1.17432	1.54458	0.981645	0.981645
		4	2.62326	0.41939	124	1.85949	0.38131	108.3	0.75196	2.49		DF	0.837436	0.93859	1.04202	1.48551	3.21496	0.803968	0.971317	1.08084	1.14705	2.16814	0.851553	0.647426	1	1	1	1	1	1	1	1	1.29115	0.835923
Bubo virginianus	Subadult	1	2.51625	0.39558	122.5	1.68212	0.32525	103.2	0.75781	1.546	5.436	DF	0.841747	0.892897	1.10162	1.43503	3.06812	0.775746	0.84007	1.04137	1.0732	1.93303	0.872694	0.375334	0.918045	0.987025	1.03114	0.861742	0.88146	0.958217	0.929378	0.526029	1.98456	0.744871
Great horned owl	-	2	3.16498	0.50322	113.2	2.25754	0.43933	95.2	0.82871	3.701			1.05876	1.13586	1.01799	1.89554	3.74505	1.04111	1.13472	0.960646	1.52856	2.53978	1.06524	0.898519	1.15473	1.2556	0.952862	1.15653	1.19063	0.883937	1.13443	1.25927	1.0119	0.909213
MOR OST-1287	-	3	2.98932	0.44303	111.2	2.16839	0.38717	99.1	0.73712	4.119		DF	1	1	1	1.81146	3.51569	1	1	1	1.42475	2.46428	1	1	1.09064	1.10542	0.936027	1.11086	1.04927	0.920149	1.06495	1.4015	0.853531	0.853531
		4	2.74088	0.40078	118.8	1.952	0.36899	107.7	0.78117	2.939		DF	0.916891	0.904634	1.06835	1.59216	3.30127	0.900207	0.953044	1.08678	1.20871	2.27203	0.939009	0.713523	1	1	1	1	1	1	1	1	1.12326	0.801473
Bubo virginianus	6 weeks old	1	2.3414	0.39813	108.6	1.6711	0.34666	93.9	0.66794	1.514	4.705	DF	0.887173	1.06583	1.05745	1.4416	2.73245	0.823028	1.05863	1.00859	1.1434	1.87388	0.902203	0.385046	0.983339	1.09319	1.04524	0.894019	1.05686	1.04566	0.996673	0.513394	1.80479	0.694926
Great horned owl	-	2	2.72266	0.42503	109.3	1.97721	0.3515	96.6	0.7266	3.415		DF	1.03163	1.13784	1.06426	1.66905	3.18395	0.973789	1.07341	1.03759	1.32408	2.23237	1.05128	0.868515	1.14346	1.16706	1.05197	1.05778	1.07161	1.07572	1.16136	1.15802	0.932342	0.809753
MOR OST-1286	-	3	2.63917	0.37354	102.7	2.03043	0.32746	93.1	0.64744	3.932		DF	1	1	1	1.68966	3.02864	1	1	1	1.39842	2.27229	1	1	1.1084	1.02567	0.98845	1.08626	0.998323	1.03675	1.10471	1.33333	0.770254	0.770254
		4	2.38107	0.36419	103.9	1.8692	0.32801	89.8	0.62976	2.949		DF	0.902204	0.974969	1.01168	1.51184	2.74157	0.920593	1.00168	0.964554	1.32404	2.07517	0.905215	0.75	1	1	1	1	1	1	1	1	0.929661	0.697246
Bubo virginianus	2 weeks old	1	1.48257	0.28388	75.9	1.05111	0.23599	66.6	0.47099	0.771	2.696	DF	0.942835	1.02595	0.966879	1.20539	1.59679	0.859382	0.988398	1	0.957255	1.1127	0.937892	0.362482	1.08287	1.06494	0.946384	1.01036	1.03102	1.03096	1.07339	0.584977	2.07106	0.750724
Great horned owl	-	2	1.67721	0.32796	80.8	1.27153	0.27205	64.1	0.50022	1.707		DF	1.06662	1.18525	1.0293	1.2939	1.8247	1.0396	1.13943	0.962462	1.19807	1.34034	1.07176	0.802539	1.22504	1.2303	1.00748	1.22224	1.18856	0.99226	1.22659	1.29514	1.06895	0.857874
MOR OST-1285	370 g	3	1.57246	0.2767	78.5	1.2231	0.23876	66.6	0.43733	2.127		DF	1	1	1	1.24265	1.70253	1	1	1	1.11389	1.29477	1	1	1.14853	1.038	0.978803	1.17568	1.04312	1.03096	1.14447	1.61381	0.800438	0.800438
		4	1.36911	0.26657	80.2	1.04033	0.22889	64.6	0.39683	1.318		DF	0.87068	0.96339	1.02166	1.06277	1.48762	0.850568	0.958661	0.96997	0.973449	1.09755	0.873767	0.619652	1	1	1	1	1	1	1	1	1.12869	0.699396
Asio flammeus	Adult	1	1.67098	0.24705	106.2	1.21443	0.2158	100.9	0.48079	1.301	4.215	DF	0.873656	0.888861	1.12262	1.04477	1.93653	0.843337	0.889787	1.34354	0.787497	1.38681	0.901347	0.509996	1.07034	1.12209	1.07273	1.05945	1.08366	1.08146	1.09179	0.773024	1.48849	0.759126
Short-eared owl	-	2	1.77782	0.28424	93.4	1.35468	0.26115	77.3	0.47862	2.349			0.929516	1.02267	0.987315	1.22141	1.99107	0.94073	1.07677	1.02929	1.08451	1.46315	0.926731	0.920815	1.13877	1.291	0.943434	1.18181	1.31139	0.82851	1.12253	1.39572	0.847624	0.780505
MOR OST-1282	390 g	3	1.91263	0.27794	94.6	1.44003	0.24253	75.1	0.44295	2.551		DF	1	1	1	1.30126	2.14849	1	1	1	1.18141	1.54853	1	1	1.22513	1.26239	0.955556	1.25626	1.21789	0.80493	1.21128	1.51575	0.842213	0.842213
		4	1.56117	0.22017	99	1.14628	0.19914	93.3	0.41326	1.683		DF	0.816243	0.792149	1.04651	1.02654	1.77373	0.796011	0.821094	1.24234	0.788175	1.28346	0.825571	0.659741	1	1	1	1	1	1	1	1	1.05391	0.695307
Asio otus	-	1	1.48987	0.18866	119.8	1.12503	0.15799	114.1	0.38336	1.199	3.732	DF	0.853593	0.884523	1.18379	0.861046	1.80036	0.804478	0.769557	1.33763	0.670343	1.33493	0.902537	0.510865	1.07657	1.08419	1.10721	1.05758	0.986759	1.03633	1.11606	0.695072	1.50156	0.767092
Long-eared owl	-	2	1.67302	0.20079	102.6	1.27658	0.18637	97.7	0.3912	2.092			0.958526	0.941394	1.01383	1.07186	1.91938	0.912847	0.907793	1.14537	0.847675	1.44544	0.962202	0.891351	1.20892	1.1539	0.948244	1.20004	1.16401	0.887375	1.18984	1.21275	0.917487	0.817803
MOR OST-1283	160 g	3	1.74541	0.21329	101.2	1.39846	0.2053	85.3	0.35168	2.347		DF	1	1	1	1.12937	1.99478	1	1	1	1.03205	1.53648	1	1	1.26123	1.22573	0.935305	1.31461	1.28224	0.77475	1.23658	1.36058	0.849929	0.849929
		4	1.3839	0.17401	108.2	1.06378	0.16011	110.1	0.32317	1.725		DF	0.79288	0.815838	1.06917	0.854215	1.61314	0.76068	0.779883	1.29074	0.648922	1.24697	0.80868	0.734981	1	1	1	1	1	1	1	1	0.935153	0.68732
Megascops asio	-	1	1.07782	0.19054	143.4	0.74349	0.16458	129.1	0.31223	0.755	3.361	DF	0.781204	0.849942	1.33395	0.567617	1.42063	0.696386	0.860459	1.36903	0.411696	0.927641	0.885154	0.462623	1.01911	0.984093	1.08884	1.01621	0.940081	1.12359	1.06646	0.698427	1.88163	0.870486
Eastern screech owl	Male	2	1.37988	0.26828	121.2	1.04178	0.22938	95.3	0.35668	1.356			1.00014	1.19672	1.12744	0.79193	1.6752	0.975778	1.19925	1.0106	0.704816	1.17232	1.04377	0.830882	1.30472	1.3856	0.920273	1.42392	1.31022	0.829417	1.25756	1.25439	1.2354	1.02647
MOR OST-1281	140 g	3	1.37969	0.22418	107.5	1.06764	0.19127	94.3	0.33326	1.632		DF	1	1	1	0.855415	1.60495	1	1	1	0.728132	1.19839	1	1	1.30454	1.15783	0.816249	1.45926	1.09253	0.820714	1.20483	1.50971	0.983428	0.983428
		4	1.05761	0.19362	131.7	0.73163	0.17507	114.9	0.31621	1.081		DF	0.766556	0.863681	1.22512	0.579527	1.3321	0.685278	0.915303	1.21845	0.433984	0.870305	0.829992	0.662377	1	1	1	1	1	1	1	1	1.23228	0.816237
Corvus brachyrhynchos	-	1	1.75616	0.33466	122.6	1.39571	0.32725	95.5	0.40587	1.72399		DF	1.20243	1.4085	1.30287	1.00106	2.14205	1.23203	1.52749	1.23705	0.942769	1.5714	1.30728	0.570805	1.53046	1.36635	1.04697	1.56913	1.39427	1.14508	1.55841	0.860618	1.2425	0.709223
American crow	-	2	1.35456	0.28826	118.1	1.0264	0.26544	81.4	0.34663	2.13109		DF	0.927457	1.21322	1.25505	0.789724	1.62781	0.906033	1.23898	1.0544	0.786998	1.11809	0.99344	0.705594	1.18048	1.17691	1.00854	1.15393	1.13093	0.976019	1.18428	1.06384	0.763837	0.538958
MSU ECO teaching box	-	3	1.46051	0.2376	94.1	1.13285	0.21424	77.2	0.33251	3.02028		DF	1	1	1	0.997686	1.63855	1	1	1	0.907908	1.22331	1	1	1.27281	0.970073	0.803587	1.27361	0.912786	0.925659	1.1921	1.50773	0.542517	0.542517
		4	1.14747	0.24493	117.1	0.88948	0.23471	83.4	0.29214	2.0032		DF	0.785664	1.03085	1.24442	0.672533	1.37451	0.78517	1.09555	1.08031	0.66855	0.973145	0.838855	0.66325	1	1	1	1	1	1	1	1	0.686157	0.455093
Colaptes auratus	-	1	0.74151	0.17905	124.2	0.52161	0.14775	97	0.2136	0.75394		DF	0.645791	0.725927	0.869139	0.419517	0.909387	0.610971	0.678717	0.817186	0.348225	0.589534	0.602107	0.383337	0.763766	0.793872	1.0073	0.73193	0.798605	0.985772	0.766118	0.40113	1.20618	0.462374
Northern flicker	-	2	0.98865	0.23102	132.2	0.7209	0.21014	106.3	0.29667	1.27239		DF	0.861028	0.936631	0.925122	0.540687	1.24754	0.844402	0.965318	0.895535	0.450445	0.835704	0.825999	0.646941	1.01832	1.0243	1.07218	1.01158	1.13583	1.08028	1.051	0.676969	0.98047	0.634306
MSU ECO teaching box	-	3	1.14822	0.24665	142.9	0.85374	0.21769	118.7	0.30385	1.96678		DF	1	1	1	0.605572	1.51034	1	1	1	0.496189	1.02796	1	1	1.18268	1.0936	1.15896	1.19798	1.17664	1.2063	1.2724	1.04642	0.767926	0.767926
		4	0.97086	0.22554	123.3	0.71265	0.18501	98.4	0.27835	1.87954		DF	0.845535	0.914413	0.862841	0.551585	1.18701	0.834739	0.849878	0.828981	0.47071	0.808399	0.785919	0.955643	1	1	1	1	1	1	1	1	0.631541	0.603528
Eremophila alpestris	-	1	1.09366	0.09571	34.6	0.99815	0.09335	26.7	0.15075	1.33864	4.14904	DF	1.52265	1.17623	0.670543	1.83886	1.11046	1.70706	1.12687	0.648058	2.16144	1.00724	1.49432	0.491376	2.08261	1.06688	0.507331	2.38986	1.17881	0.778426	1.99195	0.724894	0.829541	0.407616
Horned lark	-	2	0.63426	0.08871	60.8	0.49528	0.08131	39.9	0.13355	2.06914		DF	0.883051	1.09021	1.17829	0.626697	0.665026	0.847038	0.981531	0.968447	0.725791	0.505431	0.894911	0.759521	1.20779	0.988853	0.891496	1.18584	1.02677	1.16327	1.19293	1.12047	0.321402	0.244112
MSU ECO-Horned Lark	-	3	0.71826	0.08137	51.6	0.58472	0.08284	41.2	0.13593	2.72427		DF	1	1	1	0.825148	0.74312	1	1	1	0.830942	0.59751	1	1	1.36775	0.907034	0.756598	1.39999	1.04609	1.20117	1.33302	1.47523	0.272778	0.272778
		4	0.52514	0.08971	68.2	0.41766	0.07919	34.3	0.12308	1.84667		DF	0.731128	1.10249	1.32171	0.468341	0.557473	0.714291	0.955939	0.832524	0.7082	0.423963	0.750179	0.677859	1	1	1	1	1	1	1	1	0.30188	0.204632
Spizella arborea	-	1	0.77727	0.11752	110.5	0.64819	0.10598	99.6	0.13369	0.74171	2.40204	DF	1.06774	1.59392	1.1264	0.472995	0.912213	1.10518	1.58962	1.00101	0.424321	0.737618	1.10556	0.470324	1.59322	1.51443	1.06867	1.60722	1.20637	1.10544	1.62622	0.730015	1.22988	0.578441
American tree sparrow	-	2	0.52493	0.08552	97.3	0.45101	0.08859	83.8	0.11641	1.04432		DF	0.721097	1.15991	0.991845	0.349633	0.593748	0.768986	1.32878	0.842211	0.337667	0.493867	0.719594	0.662211	1.07598	1.10206	0.941006	1.1183	1.00842	0.930078	1.05849	1.02785	0.56855	0.3765
MSU ECO-"tree sparrow"	-	3	0.72796	0.07373	98.1	0.5865	0.06667	99.5	0.13808	1.57702		DF	1	1	1	0.481913	0.825116	1	1	1	0.384221	0.667239	1	1	1.49215	0.950129	0.948743	1.45425	0.758907	1.10433	1.47095	1.55215	0.523212	0.523212
	Left	4	0.48786	0.0776	103.4	0.4033	0.08785	90.1	0.11518	1.01602		DF	0.670174	1.05249	1.05403	0.310827	0.560941	0.687639	1.31768	0.905528	0.284928	0.448061	0.679833	0.644266	1	1	1	1	1	1	1	1	0.552096	0.355697
Spizella arborea	-	1	0.74899	0.10192	111	0.65255	0.1091	97.1	0.13324	0.79884	2.25601	DF	1.0445	1.29934	1.19227	0.454415	0.880344	1.14754	1.47413	1.11353	0.435304	0.737716	1.09701	0.497007	1.49088	1.31036	1.10338	1.63789	1.45914	1.16427	1.53577	0.727766	1.10203	0.547716
American tree sparrow	-	2	0.50894	0.0869	99.3	0.41863	0.08139	78.4	0.11972	0.974		DF	0.709739	1.10785	1.0666	0.333905	0.578694	0.736182	1.09972	0.899083	0.331179	0.453165	0.721118	0.605985	1.01306	1.11725	0.987078	1.05075	1.08854	0.940048	1.00954	0.887342	0.594142	0.360041
MSU ECO-"tree sparrow"	-	3	0.71708	0.07844	93.1	0.56865	0.07401	87.2	0.13027	1.6073		DF	1	1	1	0.493874	0.802496	1	1	1	0.412293	0.627479	1	1	1.42737	1.00849	0.925447	1.4273	0.989835	1.04556	1.39997	1.4643	0.499282	0.499282
	Right	4	0.50238	0.07778	100.6	0.39841	0.07477	83.4	0.11889	1.09766		DF	0.700591	0.991586	1.08056	0.326475	0.573226	0.700624	1.01027	0.956422	0.299453	0.435885	0.714303	0.682922	1	1	1	1	1	1	1	1	0.522225	0.356639
Turdus migratorius	-	1	0.85385	0.11369	96.1	0.71917	0.12016	78.5	0.16184	0.94299		DF	1.17179	1.06471	0.981614	0.574033	0.962804	1.3597	1.24829	0.848649	0.568329	0.778659	1.16635	0.451487	1.46629	0.911051	0.880843	1.65159	1.05542	1.03154	1.41469	0.707695	1.02101	0.460974
American Robin	-	2	0.57378	0.12884	108.4	0.44156	0.11262	83.8	0.15888	1.26807		DF	0.787435	1.20659	1.10725	0.353721	0.669217	0.834833	1.16996	0.905946	0.330592	0.483519	0.810693	0.60713	0.985335	1.03245	0.993584	1.01405	0.989196	1.10118	0.983307	0.951662	0.527745	0.32041
MSU ECO-"robin"	-	3	0.72867	0.10678	97.9	0.52892	0.09626	92.5	0.21626	2.08863		DF	1	1	1	0.483115	0.825488	1	1	1	0.366104	0.591048	1	1	1.25132	0.855678	0.897342	1.21468	0.845498	1.21551	1.21292	1.56748	0.395229	0.395229
		4	0.58232	0.12479	109.1	0.43544	0.11385	76.1	0.15761	1.33248		DF	0.799155	1.16866	1.1144	0.357417	0.680578	0.823262	1.18273	0.822703	0.353241	0.469174	0.824455	0.637968	1	1	1	1	1	1	1	1	0.51076	0.325849
Meleagris gallopavo	Juvenile	1	1.92887	0.60206	149.8	1.12582	0.43562	114.7	0.76109	2.39262	15.0006	DF	0.741027	1.08065	1.36058	0.998925	2.61169	0.699132	0.823323	1.72481	0.668554	1.33837	0.855949	0.269032	0.930684	1.04989	1.14351	0.842232	0.82067	1.24946	1.00306	0.359318	1.09156	0.293665
Turkey	Female	2	2.26603	0.54204	120.7	1.26508	0.51884	77.9	0.72787	5.79342		DF	0.870556	0.972915	1.09628	1.30372	2.74643	0.785613	0.980609	1.17143	1.0062	1.36804	0.900108	0.651427	1.09336	0.945226	0.921374	0.946413	0.97745	0.848584	1.0548	0.870042	0.47406	0.308816
MSU ECO turkey4102	-	3	2.60297	0.55713	110.1	1.61031	0.5291	66.5	0.74182	8.89343		DF	1	1	1	1.58785	3.05122	1	1	1	1.46848	1.70438	1	1	1.25594	0.971541	0.840458	1.20468	0.996779	0.724401	1.17187	1.33559	0.343088	0.343088
		4	2.07253	0.57345	131	1.33671	0.53081	91.8	0.62153	6.65878		DF	0.796217	1.02929	1.18983	1.1388	2.60373	0.830095	1.00323	1.38045	0.930693	1.49117	0.853341	0.74873	1	1	1	1	1	1	1	1	0.391023	0.29277
Icterus galbula	-	1	0.75072	0.15404	121.5	0.56914	0.13184	100.8	0.21014	0.82377		DF	1.00187	1.38675	1.11776	0.430214	0.912301	0.959376	1.3568	1.04673	0.369325	0.649751	1.04296	0.516127	1.33825	1.32908	1.12709	1.37056	1.15954	1.44	1.39681	0.722016	1.10747	0.571596
Baltimore oriole	-	2	0.5808	0.1306	110.5	0.41749	0.11957	83.2	0.19066	1.16558		DF	0.775103	1.17573	1.01656	0.353436	0.681634	0.703746	1.23052	0.863967	0.31441	0.456559	0.779255	0.730286	1.03535	1.12683	1.02505	1.00537	1.05163	1.18857	1.04364	1.02161	0.584802	0.427073
MSU ECO-teaching Boriole	-	3	0.74932	0.11108	108.7	0.59324	0.09717	96.3	0.15958	1.59606		DF	1	1	1	0.461068	0.874725	1	1	1	0.398204	0.669283	1	1	1.33576	0.958412	1.00835	1.4286	0.854617	1.37571	1.33928	1.39891	0.548053	0.548053
	Left	4	0.56097	0.1159	107.8	0.41526	0.1137	70	0.14639	1.14093		DF	0.748639	1.04339	0.99172	0.347139	0.65313	0.699987	1.17011	0.726895	0.361992	0.442256	0.746669	0.714842	1	1	1	1	1	1	1	1	0.572454	0.409214
Icterus galbula	-	1	0.73284	0.16519	140	0.57171	0.1563	114.9	0.17596	0.91008	2.36902	DF	1.0033	1.68013	1.25899	0.389936	0.952793	0.945866	1.68463	1.15361	0.339124	0.680073	1.10913	0.535281	1.29329	1.38979	1.27389	1.39687	1.43751	1.532	1.43528	0.872987	1.04693	0.560404
Baltimore oriole	-	2	0.59201	0.12645	109.3	0.42711	0.11922	73.6	0.16497	0.93098		DF	0.810495	1.28611	0.982914	0.362914	0.692312	0.706633	1.28498	0.738956	0.356505	0.457953	0.805907	0.547574	1.04475	1.06386	0.99454	1.04356	1.09648	0.981333	1.0429	0.893035	0.743638	0.407197
MSU ECO-teaching Boriole	-	3	0.73043	0.09832	111.2	0.60443	0.09278	99.6	0.15672	1.70019		DF	1	1	1	0.442624	0.859047	1	1	1	0.395675	0.687821	1	1	1.28903	0.827192	1.01183	1.47681	0.853306	1.328	1.29406	1.63089	0.505265	0.505265
	Right	4	0.56665	0.11886	109.9	0.40928	0.10873	75	0.15026	1.04249		DF	0.775776	1.20891	0.988309	0.346088	0.663836	0.677134	1.17191	0.753012	0.336158	0.44003	0.772759	0.613161	1	1	1	1	1	1	1	1	0.63678	0.390448
Phasianus colchicus	-	1	0.81696	0.27118	70.7	0.52599	0.22562	28.4	0.33737	0.922	5.175	DF	0.545783	1.08403	0.929041	0.706017	0.871188	0.456038	0.997612	0.48547	1.0721	0.531413	0.540164	0.233891	0.761827	1.08312	0.788183	0.650036	1.03453	0.437596	0.731935	0.340724	0.94489	0.221002
Common pheasant	Female	2	1.235	0.28956	81.4	0.97787	0.29128	34.5	0.31613	2.692		DF	0.82506	1.1575	1.06965	0.946943	1.34532	0.847823	1.28794	0.589744	1.64879	0.992801	0.83414	0.682902	1.15165	1.15653	0.907469	1.20849	1.3356	0.531587	1.13028	0.994826	0.499747	0.341279
MOR OST-1384	-	3	1.49686	0.25016	76.1	1.15339	0.22616	58.5	0.404	3.942		DF	1	1	1	1.2143	1.61282	1	1	1	1.18025	1.20506	1	1	1.39584	0.999161	0.848384	1.4254	1.037	0.901387	1.35502	1.45676	0.409138	0.409138
		4	1.07237	0.25037	89.7	0.80917	0.21809	64.9	0.32855	2.706		DF	0.716413	1.00084	1.17871	0.760273	1.19025	0.701558	0.964317	1.1094	0.75403	0.854104	0.737994	0.686454	1	1	1	1	1	1	1	1	0.439857	0.301942
Table 2													Calculated variables
Specimen		Digit	Outer										Outer, ratio to D-III					Inner, ratio to D-III					ALo ratio	Toe ratio	Outer, ratio to D-IV			Inner, ratio to D-IV			ALo ratio	Toe ratio	ALo / Toe	ALo /
			Ao	Hmo	Oo								Ao	Hmo	Oo	radius	ALo	Ai	Hmi	Oi	radius	ALi	to D-III	to D-III	Ao	Hmo	Oo	Ai	Hmi	Oi	to D-IV	to D-IV		D-III Toe
MSU-GEO-robert pic1		1-2a*	3.61895	0.64798	105.9								1.21249	1.28865	1.09855	2.2672	4.19047	N/A					1.24414	N/A	1.36702	1.46118	1.0413	N/A			1.38315	N/A
without sheaths		1-2b*	3.90354	0.629864	114.7								1.30784	1.25262	1.18983	2.31807	4.64052						1.37776		1.47453	1.42033	1.12783				1.53169
		1-2c*	3.81774	0.58434	117.3								1.27909	1.16209	1.2168	2.2352	4.57606						1.35862		1.44212	1.31768	1.15339				1.51041
full length		3*	2.98472	0.502837	96.4								1	1	1	2.00189	3.36817						1		1.12745	1.13389	0.947886				1.11173
of preserved bone core		4*	2.64732	0.443462	101.7								0.886958	0.88192	1.05498	1.70686	3.02967						0.8995		1	1	1				1
MSU-GEO-robert pic2		1-2a	4.54872	0.80187	155.7								1.19811	1.34961	1.23866	2.32647	6.32214	N/A					1.3508	N/A	1.35529	1.41212	1.13567	N/A			1.46538	N/A
with sheaths		1-2b	4.73642	0.76072	159.5								1.24755	1.28035	1.26889	2.40662	6.69954						1.43143		1.41122	1.33965	1.16338				1.55285
full length		1-2c	4.71216	0.77919	154.7								1.24116	1.31144	1.23071	2.41469	6.51973						1.39301		1.40399	1.37218	1.12837				1.51118
bone to keratinous tip		3	3.79657	0.59415	125.7								1	1	1	2.13335	4.68031						1		1.13119	1.04632	0.916849				1.08482
		4	3.35627	0.56785	137.1								0.884027	0.955735	1.09069	1.80302	4.31434						0.921808		1	1	1				1
MSU-GEO-robert pic2		1-2a	4.49255	0.74774	148.7								1.20008	1.24065	1.24539	2.33276	6.05421	N/A					1.34009	N/A	1.36348	1.34699	1.12057	N/A			1.45344	N/A
with sheaths		1-2b	4.77156	0.76924	154.1								1.27462	1.27632	1.29062	2.44804	6.58414						1.45739		1.44816	1.38572	1.16127				1.58066
length of keratinous sheath		1-2c	4.67161	0.76286	148.9								1.24792	1.26574	1.24707	2.42455	6.30091						1.3947		1.41783	1.37423	1.12208				1.51267
only		3	3.74353	0.6027	119.4								1	1	1	2.16791	4.51776						1		1.13616	1.08571	0.899774				1.08458
		4	3.29491	0.55512	132.7								0.880161	0.921055	1.11139	1.79851	4.16543						0.922013		1	1	1				1
MSU-GEO-robert pic2		1-2a	4.41026	0.72744	141.5								N/A			2.33572	5.7684	N/A							1.41276	1.53689	1.18708	N/A			1.53215	N/A
with sheaths		1-2b	4.59384	0.76561	144											2.41512	6.06987								1.47157	1.61753	1.20805				1.61223
length of sheath exposed		1-2c	4.58424	0.72855	135.8											2.47388	5.86348								1.46849	1.53923	1.13926				1.55741
to air, ie. Not under skin		3	not possible to tell													N/A									N/A						N/A
		4	3.12173	0.47332	119.2											1.80967	3.7649								1	1	1				1
* on digit number denotes digit measured without keratin sheath

## Sheet: Sheet2
Taxon		D1		D2		D3		D4
		Alo ratio	curvature	Alo ratio	curvature	Alo ratio	curvature	Alo ratio	curvature
non-raptor	Mean	1.03		0.83		1		0.77
n=10; sp=	Median	1.105		0.82		1		0.76
	Range	0.54-1.49		0.72-0.99		1		0.68-0.85
Accipitridae	Mean	1.48	132.1	1.36	127.9	1	115	0.84	120.9
n=17	Median	1.46	134.2	1.36	126	1	114	0.83	119.4
	Range	1.14-2.01	104.9-159.3	1.07-1.77	105.6-157.2	1	94.7-135.5	0.77-0.96	104-142.2
Falconidae	Mean	1.15	131.7	1.02	122.3	1	118.2	0.9	127.3
n=4; sp=4	Median	1.14	129.95	1.03	120.9	1	117.85	0.905	127.4
	Range	1.05-1.27	116-150.8	0.93-1.09	111.7-135.8	1	101.2-135.9	0.90-0.92	111-143.5
Strigiformes	Mean	0.9		1.03		1		0.86
n=9; sp=6	Median	0.9		1.05		1		0.87
	Range	0.86-0.95		0.93-1.07		1		0.81-0.94
